# Supplementary material for: Anemia design effects in cluster surveys of women and young children in refugee settings
Source: PLoS One. 2021 Jul 15;16(7):e0254031. doi: 10.1371/journal.pone.0254031 (PMC8282045; doi:10.1371/journal.pone.0254031)
Supplement: S1 File — (CSV) [file pone.0254031.s001.csv]

SURVEY_ID	SURVEY_POPULATION	COUNTRY	COUNTRY_GROUPING	SURVEYYEAR	SAMPLESIZE	NUMCLUSTERS	MEANCLUSTERSIZE	DEFF	ICC	MEAN_HEMOGLOBIN	SD_HEMOGLOBIN	PREV_ANEMMIA	AVG_AGE	MALE_PCT
13	Child	CAMEROON	OTHER	2015	392	28	14	1.060601307	0.004661639	10.91421189	1.458112765	47.80361757	30.75019417	0.519417476
14	Child	CAMEROON	OTHER	2015	395	32	12.34375	0.945574456	-0.004797844	10.20076336	1.619562938	67.68447837	30.64460993	0.498817967
16	Child	CAMEROON	OTHER	2015	387	25	15.48	1.183052588	0.012641753	11.29577836	1.197344113	33.24538259	31.0634466	0.526699029
17	Child	CAMEROON	OTHER	2015	545	36	15.13888889	1.209606076	0.014824791	10.95597015	1.501849885	47.94776119	30.09605128	0.505982906
18	Child	CAMEROON	OTHER	2016	568	40	14.2	1.198347626	0.015026335	10.9084507	1.513128577	48.41549296	29.87234742	0.541471049
19	Child	CAMEROON	OTHER	2016	512	40	12.8	1.463705996	0.039297118	10.6221135	1.482049533	55.77299413	28.11516184	0.468483816
20	Child	CAMEROON	OTHER	2016	539	41	13.14634146	2.128590404	0.092916078	10.06208178	1.646511163	68.02973978	28.04508857	0.507246377
21	Child	CHAD	CHAD	2013	505	30	16.83333333	1.617267175	0.038985295	11.27377049	1.247440305	35.86065574	31.34893069	0.493069307
22	Child	CHAD	CHAD	2013	487	30	16.23333333	1.765577373	0.05025672	11.10959488	1.409041942	42.21748401	30.6373306	0.515400411
23	Child	CHAD	CHAD	2013	532	30	17.73333333	1.937919389	0.05605096	11.27743786	1.372592819	38.04971319	32.58165414	0.5
24	Child	CHAD	CHAD	2013	575	30	19.16666667	1.582893418	0.032085876	11.3180531	1.279167406	33.27433628	31.61236522	0.52
25	Child	CHAD	CHAD	2013	497	30	16.56666667	1.142521959	0.009155586	11.23221757	1.359386846	38.07531381	31.75702213	0.474849095
26	Child	CHAD	CHAD	2013	556	30	18.53333333	1.31512693	0.017973019	11.3140255	1.314574397	35.33697632	32.44088129	0.503597122
27	Child	CHAD	CHAD	2013	542	30	18.06666667	0.889558047	-0.006471208	11.03320313	1.356361793	44.921875	30.45099631	0.538745387
28	Child	CHAD	CHAD	2013	610	29	21.03448276	1.970129283	0.048422976	11.42474227	1.344411337	36.42611684	30.71108197	0.519672131
29	Child	CHAD	CHAD	2013	532	30	17.73333333	1.688979819	0.041174093	11.22107356	1.396378797	38.56858847	31.19073308	0.486842105
30	Child	CHAD	CHAD	2013	546	29	18.82758621	1.580045476	0.0325364	10.36946565	1.469336976	62.02290076	31.89172161	0.518315018
31	Child	CHAD	CHAD	2013	535	30	17.83333333	1.502219992	0.029834851	10.57794677	1.473139946	57.41444867	32.61437383	0.474766355
32	Child	CHAD	CHAD	2013	478	30	15.93333333	1.936703098	0.062725654	11.4059322	1.323383836	33.26271186	32.43158996	0.5
33	Child	CHAD	CHAD	2014	502	30	16.73333333	1.360545325	0.022916016	9.770517928	1.563367869	76.89243028	31.81645418	0.494023904
35	Child	CHAD	CHAD	2014	473	30	15.76666667	1.581488143	0.03937843	10.38541226	1.666182423	60.0422833	31.75161088	0.5041841
37	Child	CHAD	CHAD	2014	557	30	18.56666667	1.664497434	0.037827178	11.44452424	1.227807163	28.36624776	28.00198473	0.497709924
38	Child	CHAD	CHAD	2014	418	30	13.93333333	1.267319216	0.020669012	10.30240964	1.547303709	66.02409639	30.77516746	0.466507177
39	Child	CHAD	CHAD	2014	518	30	17.26666667	1.677497133	0.041649414	9.567374517	1.678074925	78.37837838	31.20459459	0.528957529
41	Child	CHAD	CHAD	2014	560	30	18.66666667	1.467846348	0.026481869	10.79607143	1.488291427	50.35714286	28.10449921	0.494435612
43	Child	CHAD	CHAD	2014	525	30	17.5	1.389689253	0.023617531	10.90038095	1.461947308	47.80952381	32.15380414	0.497175141
44	Child	CHAD	CHAD	2014	320	30	10.66666667	1.646583889	0.066887989	11.1534375	1.278635905	41.5625	28.00238356	0.504109589
46	Child	CHAD	CHAD	2015	403	30	13.43333333	1.232693864	0.018715324	11.40273632	1.247268327	34.82587065	28.65450855	0.47008547
47	Child	CHAD	CHAD	2015	605	30	20.16666667	0.945786519	-0.002828529	11.34767442	1.224487902	34.38538206	28.10951471	0.517647059
48	Child	CHAD	CHAD	2015	548	30	18.26666667	1.374553946	0.021692314	11.31627057	1.257319371	31.0786106	29.18257956	0.515912898
49	Child	CHAD	CHAD	2015	487	30	16.23333333	1.365256223	0.023977433	11.18526971	1.24908733	39.00414938	28.80996441	0.494661922
50	Child	CHAD	CHAD	2015	434	28	15.5	1.535247148	0.036913596	11.6797235	1.324926742	27.18894009	29.60285714	0.498933902
51	Child	CHAD	CHAD	2015	459	30	15.3	1.540011711	0.037763057	11.1037037	1.285834566	40.95860566	29.10673114	0.516441006
52	Child	CHAD	CHAD	2015	532	30	17.73333333	2.873173527	0.111942641	11.23446328	1.254530899	38.60640301	28.80245439	0.487562189
53	Child	CHAD	CHAD	2016	506	30	16.86666667	1.19212736	0.012108867	11.5826087	1.410853935	30.03952569	29.75029565	0.504347826
54	Child	CHAD	CHAD	2016	465	30	15.5	0.7229765	-0.019105069	11.14537634	1.246021738	41.72043011	29.46183556	0.502868069
55	Child	CHAD	CHAD	2016	524	32	16.375	0.872714437	-0.008278736	11.27099237	1.216520352	34.92366412	29.88996633	0.498316498
56	Child	CHAD	CHAD	2016	549	30	18.3	2.391687307	0.080444353	11.55583942	1.224633896	29.19708029	30.1340264	0.504950495
57	Child	CHAD	CHAD	2016	466	30	15.53333333	2.289561528	0.088731298	10.97145923	1.315736359	46.99570816	28.86150094	0.51782364
58	Child	CHAD	CHAD	2016	474	30	15.8	1.040150448	0.002712868	11.28734177	1.24500189	35.65400844	28.95027675	0.490774908
59	Child	CHAD	CHAD	2016	437	30	14.56666667	1.650708722	0.047963788	11.10503433	1.417476861	39.58810069	27.91561753	0.458167331
60	Child	CHAD	CHAD	2016	484	30	16.13333333	1.177391975	0.011721937	11.40165289	1.216704538	32.43801653	28.11879433	0.482269504
68	Child	DEMOCRATIC REPUBLIC OF THE CONGO	OTHER	2014	549	66	8.318181818	1.683350877	0.093377138	10.73256484	1.439815757	50.43227666	31.49384335	0.533697632
69	Child	DEMOCRATIC REPUBLIC OF THE CONGO	OTHER	2014	659	66	9.984848485	0.90060526	-0.011062484	10.99038462	1.289816382	43.13186813	31.76789074	0.512898331
114	Child	JORDAN	OTHER	2014	483	51	9.470588235	1.356314584	0.042064916	11.75493698	1.318344974	26.05042017	29.71785582	0.515711645
115	Child	JORDAN	OTHER	2014	327	31	10.5483871	1.259753057	0.027203867	10.98553459	1.24501968	48.42767296	29.78735211	0.521126761
121	Child	KENYA	KENYA	2013	526	29	18.13793103	1.513306955	0.029951513	11.03580952	1.254082479	44.19047619	28.81420593	0.481675393
122	Child	KENYA	KENYA	2013	603	30	20.1	2.102190907	0.05770633	11.1907131	1.323031349	39.30348259	28.44469027	0.53539823
123	Child	KENYA	KENYA	2013	437	30	14.56666667	1.082031065	0.006046516	10.96284404	1.340473474	47.70642202	28.27265873	0.529761905
124	Child	KENYA	KENYA	2013	578	30	19.26666667	1.791826344	0.043348158	10.97110727	1.3491428	47.92387543	27.79926866	0.51641791
125	Child	KENYA	KENYA	2013	504	36	14	1.831459829	0.063958448	10.91550696	1.505077095	45.92445328	31.46499062	0.514071295
126	Child	KENYA	KENYA	2013	596	29	20.55172414	1.134208703	0.00686429	11.08204698	1.219104164	46.47651007	31.34525602	0.510542169
127	Child	KENYA	KENYA	2014	631	30	21.03333333	2.318057519	0.065793221	11.21299525	1.308988122	35.340729	27.66562584	0.532974428
128	Child	KENYA	KENYA	2014	621	30	20.7	1.776798139	0.039431378	11.11064516	1.382377983	41.29032258	27.00086525	0.521985816
129	Child	KENYA	KENYA	2014	650	28	23.21428571	3.190719419	0.098617594	11.14237288	1.303239521	44.06779661	27.42887228	0.516304348
130	Child	KENYA	KENYA	2014	632	30	21.06666667	2.728334427	0.086129623	10.99256329	1.439974383	43.98734177	25.37618656	0.507544582
132	Child	KENYA	KENYA	2014	683	30	22.76666667	2.019503056	0.046837813	10.98548387	1.297023754	47.21407625	28.05361589	0.515231788
133	Child	KENYA	KENYA	2015	627	30	20.9	1.85983809	0.043207944	11.02994837	1.33049051	43.8898451	29.12615499	0.509687034
134	Child	KENYA	KENYA	2015	746	30	24.86666667	1.586170537	0.024560218	11.05847953	1.347586541	46.19883041	28.22535844	0.522478736
135	Child	KENYA	KENYA	2015	727	29	25.06896552	2.232293055	0.051198422	11.08688	1.269673651	44.64	27.13521845	0.508495146
136	Child	KENYA	KENYA	2015	713	30	23.76666667	1.962513275	0.042277304	11.04215531	1.36254819	45.64183835	27.07530818	0.501886792
137	Child	KENYA	KENYA	2015	624	42	14.85714286	1.214056864	0.015447403	10.94807692	1.294610195	45.99358974	31.11424332	0.49851632
138	Child	KENYA	KENYA	2015	579	30	19.3	1.612642141	0.033477713	11.1527163	1.200620499	39.63782696	25.93230422	0.522590361
143	Child	MAURITANIA	OTHER	2013	595	35	17	1.542675858	0.033917241	10.61430976	1.494198092	57.57575758	29.80504202	0.519327731
162	Child	TANZANIA	OTHER	2014	422	30	14.06666667	2.565846264	0.119835173	11.36650718	1.356652585	33.01435407	30.24486667	0.517777778
163	Child	TANZANIA	OTHER	2016	521	30	17.36666667	1.726794611	0.044407003	11.06477927	1.292460533	42.4184261	27.08575809	0.482112436
164	Child	TANZANIA	OTHER	2016	542	30	18.06666667	2.691417872	0.099106516	11.22772643	1.396877539	40.29574861	27.23373802	0.469648562
175	Child	YEMEN	OTHER	2013	395	25	15.8	1.561944917	0.037969251	11.22990196	1.10571199	38.23529412	26.93609195	0.55862069
176	Child	YEMEN	OTHER	2013	538	38	14.15789474	0.965815355	-0.002598033	11.85491607	1.34036557	24.70023981	24.66540881	0.493710692
178	Child	TANZANIA	OTHER	2016	580	30	19.33333333	1.264455416	0.014424841	11.63557858	1.300430512	29.70639033	27.0260181	0.490196078
191	Child	CAMEROON	OTHER	2016	499	40	12.475	1.961412355	0.083783212	10.51305221	1.644137907	58.43373494	27.89835924	0.493955095
192	Child	CAMEROON	OTHER	2016	505	40	12.625	2.016250845	0.087419428	10.73313492	1.470813901	52.77777778	28.69027972	0.48951049
198	Child	CHAD	CHAD	2014	291	32	9.09375	0.94168834	-0.007204529	11.38758621	1.098024824	32.75862069	28.73049231	0.501538462
208	Child	CHAD	CHAD	2015	609	30	20.3	1.518459937	0.026863209	11.25779967	1.333664231	40.39408867	31.67832512	0.509031199
210	Child	CHAD	CHAD	2015	658	34	19.35294118	1.454634191	0.024771735	11.4109589	1.314274988	33.33333333	31.72223404	0.531914894
227	Child	MAURITANIA	OTHER	2016	451	33	13.66666667	0.787444193	-0.016780722	10.63356009	1.459937196	55.25114155	29.70288248	0.483370288
234	Child	SOUTH SUDAN	OTHER	2014	655	35	18.71428571	0.939765992	-0.003400307	11.26408451	1.49006547	35.91549296	30.12938931	0.511450382
235	Child	SOUTH SUDAN	OTHER	2014	873	39	22.38461539	1.326732319	0.015278849	10.78280922	1.367048464	52.41090147	29.32514318	0.510882016
236	Child	SOUTH SUDAN	OTHER	2014	946	41	24.25641026	2.161202484	0.049930427	10.73339882	1.426349492	53.2416503	29.95447146	0.513742072
237	Child	SOUTH SUDAN	OTHER	2014	875	36	24.30555556	1.708825097	0.030414426	11.03708609	1.378466631	45.91611479	28.57269714	0.544
238	Child	SOUTH SUDAN	OTHER	2014	946	39	25.56756757	1.349292943	0.014217645	10.98027344	1.363079541	44.921875	31.29609937	0.49154334
239	Child	SOUTH SUDAN	OTHER	2014	776	35	22.17142857	1.185660845	0.008769406	11.2043659	1.302626219	38.87733888	30.04896907	0.50128866
13	Woman	CAMEROON	OTHER	2015	197	28	7	0.991885729	-0.001352379	12.07397959	1.461290782	43.36734694	28.33163265
14	Woman	CAMEROON	OTHER	2015	212	32	6.625	1.137816427	0.024500698	11.70805687	1.590472082	57.34597156	27.5754717
17	Woman	CAMEROON	OTHER	2015	257	36	7.138888889	1.1658112	0.027009969	11.884375	1.560715648	52.34375	27.72762646
18	Woman	CAMEROON	OTHER	2016	283	40	7.075	1.023363781	0.00384589	12.72234043	1.573772193	24.82269504	28.99293286
19	Woman	CAMEROON	OTHER	2016	332	40	8.3	1.558068351	0.076447719	12.66374622	1.340132235	26.28398792	27.56626506
20	Woman	CAMEROON	OTHER	2016	288	41	7.024390244	1.872399658	0.144811279	12.15208333	1.708024462	39.23611111	27.14236111
21	Woman	CHAD	CHAD	2013	229	32	7.15625	1.365839843	0.059425761	13.17947598	1.250848023	13.10043668	28.25764192
22	Woman	CHAD	CHAD	2013	252	30	8.4	1.105829126	0.014301233	13.01944444	1.558212688	19.44444444	28.71031746
23	Woman	CHAD	CHAD	2013	239	30	7.966666667	0.802558804	-0.028340842	13.3210084	1.455956713	18.06722689	27.92050209
24	Woman	CHAD	CHAD	2013	240	29	8.275862069	0.907990146	-0.012645904	13.27208333	1.491205682	16.25	27.89166667
25	Woman	CHAD	CHAD	2013	260	30	8.666666667	0.815784654	-0.024028089	13.17861004	1.349569411	18.14671815	28.02307692
26	Woman	CHAD	CHAD	2013	245	30	8.166666667	1.631239101	0.088079875	13.35614754	1.426412777	11.06557377	28.05306122
27	Woman	CHAD	CHAD	2013	265	30	8.833333333	0.990860798	-0.001166707	13.14656489	1.438858515	15.26717557	28.88301887
28	Woman	CHAD	CHAD	2013	303	29	10.44827586	1.442173881	0.046799425	13.36357616	1.396411321	15.23178808	27.00330033
29	Woman	CHAD	CHAD	2013	271	30	9.033333333	1.241690767	0.030085988	13.03670412	1.794499008	21.72284644	27.99630996
30	Woman	CHAD	CHAD	2013	260	29	8.965517241	0.579727822	-0.052761442	12.78832685	1.430888301	22.17898833	27.84615385
31	Woman	CHAD	CHAD	2013	249	29	8.586206897	0.967745887	-0.004251679	12.74366936	1.510867463	28.22580645	28.95180723
32	Woman	CHAD	CHAD	2013	235	30	7.833333333	1.163711306	0.023957752	13.37682403	1.399406971	13.30472103	28.37446809
33	Woman	CHAD	CHAD	2014	267	30	8.9	1.15060326	0.019063704	12.05205993	1.680993225	47.19101124	26.48314607
34	Woman	CHAD	CHAD	2014	151	34	4.441176471	0.955096949	-0.01304875	12.89731544	1.447969049	20.13422819	27.16556291
35	Woman	CHAD	CHAD	2014	252	30	8.4	1.268265587	0.036252106	12.56111111	1.563552611	30.95238095	28.03571429
37	Woman	CHAD	CHAD	2014	258	30	8.6	1.235692504	0.031012172	13.20697674	1.545430621	18.21705426	27
38	Woman	CHAD	CHAD	2014	228	30	7.6	1.345413536	0.052335384	11.76842105	1.953346424	48.24561404	27.73245614
39	Woman	CHAD	CHAD	2014	254	30	8.466666667	1.612237952	0.081996154	12.22480315	1.498000961	38.58267717	27.35433071
40	Woman	CHAD	CHAD	2014	149	30	4.966666667	1.069735261	0.017580318	12.84228188	1.66177946	22.14765101	29.54362416
41	Woman	CHAD	CHAD	2014	245	30	8.166666667	0.694758497	-0.042591838	12.49142857	1.505525343	35.10204082	28.48571429
42	Woman	CHAD	CHAD	2014	126	30	4.2	0.980660463	-0.006043605	13.28095238	1.309089105	16.66666667	26.78571429
43	Woman	CHAD	CHAD	2014	233	30	7.766666667	1.004134304	0.000610981	12.76137339	1.754148237	28.75536481	29.96566524
44	Woman	CHAD	CHAD	2014	137	30	4.724137931	1.356399177	0.095699779	13.12352941	1.554645859	17.64705882	26.74452555
46	Woman	CHAD	CHAD	2015	213	30	7.1	0.997022248	-0.000488156	13.43207547	1.225947524	9.905660377	27.45539906
47	Woman	CHAD	CHAD	2015	241	30	8.033333333	1.460840802	0.065522389	12.9966805	1.682158019	24.06639004	28.0746888
48	Woman	CHAD	CHAD	2015	254	30	8.466666667	1.473650682	0.063435359	13.35236221	1.378567715	12.20472441	27.22047244
49	Woman	CHAD	CHAD	2015	228	30	7.6	1.001301224	0.000197155	12.8295154	1.564246928	23.78854626	28.27631579
50	Woman	CHAD	CHAD	2015	201	28	7.178571429	0.627136626	-0.060347829	13.7695	1.545725099	10	27.27363184
51	Woman	CHAD	CHAD	2015	221	30	7.366666667	1.224550901	0.035269775	13.27058822	1.490178158	14.9321267	28.29411765
52	Woman	CHAD	CHAD	2015	241	30	8.033333333	0.89424368	-0.015036444	13.33625	1.67358837	19.16666667	28.16182573
53	Woman	CHAD	CHAD	2016	271	30	9.033333333	1.684323452	0.085185492	13.60895522	1.603131897	14.55223881	28.8302583
54	Woman	CHAD	CHAD	2016	228	30	7.6	1.283433107	0.04294441	13.33157895	1.416754113	17.10526316	27.60964912
55	Woman	CHAD	CHAD	2016	260	32	8.125	0.894822938	-0.014761693	13.19150579	1.586011155	15.83011583	27.32692308
56	Woman	CHAD	CHAD	2016	276	30	9.2	0.95438902	-0.005562315	13.49154413	1.42387466	11.76470588	28.5942029
57	Woman	CHAD	CHAD	2016	242	30	8.066666667	0.778894327	-0.031288539	12.57355372	1.523741241	28.51239669	30.09917355
58	Woman	CHAD	CHAD	2016	243	31	7.838709677	0.980664987	-0.00282729	13.20000001	1.39884363	16.59751037	28.03703704
59	Woman	CHAD	CHAD	2016	201	30	6.7	1.05890304	0.010333867	13.12835821	1.792942239	20.89552239	27.33333333
60	Woman	CHAD	CHAD	2016	247	31	7.967741936	0.859531109	-0.020159887	13.49676114	1.74162036	15.44715447	28.91497976
114	Woman	JORDAN	OTHER	2014	630	51	12.35294118	1.077363331	0.006814387	12.57281553	1.478425781	31.06796117	29.06825397
115	Woman	JORDAN	OTHER	2014	314	31	10.12903226	1.161613099	0.017703202	11.9848366	1.506703754	44.77124183	28.75159236
121	Woman	KENYA	KENYA	2013	411	30	10.7	1.201044514	0.020726239	12.14339623	1.454462438	42.45283019	25.80996885
122	Woman	KENYA	KENYA	2013	481	30	11.93333333	1.014403678	0.00131741	12.53697479	1.349294377	27.45098039	25.72346369
123	Woman	KENYA	KENYA	2013	434	30	11.83333333	1.324949061	0.029995298	12.16203966	1.511669881	39.66005666	26.48732394
124	Woman	KENYA	KENYA	2013	330	30	8	1.088398529	0.012628361	12.68666667	1.351734255	28.33333333	27.80416667
125	Woman	KENYA	KENYA	2013	288	36	8	1.752207188	0.10745817	12.46348548	1.51855012	34.85477178	27.79861111
126	Woman	KENYA	KENYA	2013	393	28	11.57142857	1.20286783	0.0191902	12.36141975	1.308093107	32.40740741	28.69753086
127	Woman	KENYA	KENYA	2014	331	30	11.03333333	2.025896258	0.102248797	12.40242424	1.303325255	32.72727273	26.64350453
128	Woman	KENYA	KENYA	2014	345	29	11.89655172	1.234863997	0.021553974	12.51111111	1.316012365	31.79012346	28.39710145
129	Woman	KENYA	KENYA	2014	348	30	11.56666667	2.204087635	0.113951511	13.05325444	1.465104912	19.82248521	27.66570605
130	Woman	KENYA	KENYA	2014	247	30	8.233333333	1.251541121	0.03477527	12.79554656	1.318821076	21.45748988	29.71255061
131	Woman	KENYA	KENYA	2014	429	52	8.25	1.384157946	0.052987303	12.61546135	1.507285742	29.42643392	26.17948718
132	Woman	KENYA	KENYA	2014	262	30	8.733333333	1.039569344	0.005116726	12.77213741	1.166266932	22.90076336	30.45801527
133	Woman	KENYA	KENYA	2015	211	25	8.4	0.751619629	-0.033564915	12.20428571	1.228657304	39.04761905	28.44285714
134	Woman	KENYA	KENYA	2015	351	30	11.7	1.334158094	0.031229728	12.5991453	1.30380733	27.63532764	26.94586895
135	Woman	KENYA	KENYA	2015	372	30	12.4	1.540376571	0.047401454	12.33172043	1.254690068	32.79569893	28.48924731
136	Woman	KENYA	KENYA	2015	276	30	9.166666667	0.933120595	-0.008189315	12.81490909	1.278783741	22.54545455	30.32363636
137	Woman	KENYA	KENYA	2015	368	42	8.5	1.843808464	0.112507795	12.37114846	1.509848595	34.73389356	27.81232493
138	Woman	KENYA	KENYA	2015	273	30	9.033333333	1.672196642	0.083675931	12.53296296	1.201171407	29.62962963	29.43542435
142	Woman	MAURITANIA	OTHER	2013	586	35	16.74285714	1.585940588	0.037219457	11.74666667	1.652870065	50.25641026	29.17576792
162	Woman	TANZANIA	OTHER	2014	190	31	6.129032258	1.455768045	0.088860436	12.85561798	1.408648392	22.47191011	27.56842105
163	Woman	TANZANIA	OTHER	2016	261	30	8.7	1.869235625	0.112887744	12.84384615	1.33985557	23.46153846	26.46743295
164	Woman	TANZANIA	OTHER	2016	247	30	8.233333333	1.66337891	0.09171137	12.83805668	1.396048819	25.91093117	25.76518219
176	Woman	YEMEN	OTHER	2013	668	37	18.05405405	1.708117908	0.041521969	13.55281174	1.534009282	13.44743276	29.07335329
178	Woman	TANZANIA	OTHER	2016	277	30	9.233333333	1.19044652	0.023131156	12.74223827	1.250732846	24.54873646	26.41516246
191	Woman	CAMEROON	OTHER	2016	320	40	8	1.218970311	0.031281473	12.53354232	1.611721117	32.9153605	30.16875
192	Woman	CAMEROON	OTHER	2016	288	40	7.2	1.714994361	0.115321671	12.83225694	1.525214822	23.95833333	28.95138889
198	Woman	CHAD	CHAD	2014	132	33	4	0.985911002	-0.004696333	12.76212121	1.594146272	26.51515152	28.98484849
208	Woman	CHAD	CHAD	2015	277	30	9.233333333	0.644719423	-0.043151487	13.03537906	1.54182426	20.2166065	28.20577617
210	Woman	CHAD	CHAD	2015	330	34	9.705882353	1.277504683	0.031875538	13.50214724	1.488652976	11.65644172	26.98181818
227	Woman	MAURITANIA	OTHER	2016	489	33	14.81818182	1.670538196	0.048525791	12.03471074	1.459527746	40.66390042	30.14928425
234	Woman	SOUTH SUDAN	OTHER	2014	405	35	11.57142857	1.692537841	0.065510336	13.03532338	1.319126901	18.15920398	25.04691358
235	Woman	SOUTH SUDAN	OTHER	2014	344	33	10.36363636	1.849874619	0.090763309	12.94	1.20342073	22.06896552	26.85964912
236	Woman	SOUTH SUDAN	OTHER	2014	518	39	13.20512821	1.329418719	0.026990189	12.56580882	1.177576506	26.10294118	26.48737864
239	Woman	SOUTH SUDAN	OTHER	2014	312	34	9.454545455	0.844655275	-0.018374107	12.88737542	1.310333325	22.59136213	27
